# Supplementary material for: A Landscape of the Genomic Structure of Cryptococcus neoformans in Colombian Isolates
Source: J Fungi (Basel). 2023 Jan 18;9(2):135. doi: 10.3390/jof9020135 (PMC9959405; doi:10.3390/jof9020135)
Supplement: Supplementary file 1 [file jof-09-00135-s001.zip]

Archive with 4 entries (4 files):
- Supplemental material/Figure S1.jpeg
- Supplemental material/Table S1.xlsx
- Supplemental material/Table S2.xlsx
- Supplemental material/Table S3.xlsx
