# Supplementary material for: A Landscape of the Genomic Structure of Cryptococcus neoformans in Colombian Isolates
Source: J Fungi (Basel). 2023 Jan 18;9(2):135. doi: 10.3390/jof9020135 (PMC9959405; doi:10.3390/jof9020135)
Supplement: Supplementary file 1 [file jof-09-00135-s001.zip › Supplemental material/Table S1.xlsx]

## Sheet: TS2
TS1. Number of SNPs with synonymous variant effect or relevant impact on gene function.
		High and Moderate Impact						Low and Modifier Impact				Total
Clade	Gene ID	Missense&splice	Number of Start Lost	Number of Stop Gained	Number of Stop Lost	Total	%	Synonymous Variant	Other Variants	Total	%
Clade 3a (VNIa)	H0058-I-1959	9664	8	43	19	9734	20.5151	14405	23309	37714	79.4849	47448
	H0058-I-2583	8529	12	31	18	8590	20.8875	11221	21314	32535	79.1125	41125
	H0058-I-2619	8769	10	40	19	8838	20.8085	11585	22050	33635	79.1915	42473
	H0058-I-2642	8789	10	41	20	8860	20.7801	11617	22160	33777	79.2199	42637
	H0058-I-2677	8777	10	41	20	8848	20.7495	11606	22188	33794	79.2505	42642
	H0058-I-2713	8789	10	41	19	8859	20.7461	11621	22222	33843	79.2539	42702
	H0058-I-2746	8426	9	40	15	8490	21.1115	11151	20574	31725	78.8885	40215
	H0058-I-2881	8369	9	38	15	8431	20.9706	11101	20672	31773	79.0294	40204
	H0058-I-2926	8785	10	41	19	8855	20.7659	11601	22186	33787	79.2341	42642
	H0058-I-3097	8784	10	40	19	8853	20.7568	11601	22197	33798	79.2432	42651
	H0058-I_3102	8798	10	40	20	8868	20.7599	11617	22232	33849	79.2401	42717
	H0058-I-3104	8369	9	39	15	8432	20.9897	11117	20623	31740	79.0103	40172
	H0058-I-3463	8813	8	49	14	8884	21.4761	11374	21109	32483	78.5239	41367
Clade 3b (VNIb)	H0058-I-2257	5695	9	27	10	5741	21.8339	7248	13305	20553	78.1661	26294
	H0058-I-2527	5683	7	26	9	5725	21.8403	7246	13242	20488	78.1597	26213
	H0058-I-2643	5671	7	23	9	5710	21.7723	7237	13279	20516	78.2277	26226
	H0058-I-2725	5673	7	22	10	5712	21.7426	7268	13291	20559	78.2574	26271
	H0058-I-2779	5680	7	24	9	5720	21.7515	7273	13304	20577	78.2485	26297
	H0058-I-2808	5662	7	22	10	5701	21.676	7268	13332	20600	78.324	26301
	H0058-I-3279	5747	8	26	9	5790	21.8738	7322	13358	20680	78.1262	26470
	H0058-I-2806	5687	7	26	10	5730	21.8444	7247	13254	20501	78.1556	26231
	H0058-I-2950	5662	7	23	9	5701	21.7571	7253	13249	20502	78.2429	26203
	H0058-I-2807	2535	1	8	3	2547	22.2174	3009	5908	8917	77.7826	11464
	H0058-I-2503	2646	2	12	4	2664	22.3715	3504	5740	9244	77.6285	11908
	H0058-I-2641	129	0	2	1	132	25.1429	53	340	393	74.8571	525
	H0058-I-3746	114	0	2	1	117	22.6744	55	344	399	77.3256	516
	H0058-I-2720	120	1	4	1	126	23.2044	62	355	417	76.7956	543
	H0058-I-2672	125	1	4	1	131	23.4767	60	367	427	76.5233	558
Clade VNII	H0058-I-3589	48691	65	169	66	48991	19.2541	76987	128467	205454	80.7459	254445
