# Supplementary material for: A Landscape of the Genomic Structure of Cryptococcus neoformans in Colombian Isolates
Source: J Fungi (Basel). 2023 Jan 18;9(2):135. doi: 10.3390/jof9020135 (PMC9959405; doi:10.3390/jof9020135)
Supplement: Supplementary file 1 [file jof-09-00135-s001.zip › Supplemental material/Table S2.xlsx]

## Sheet: Hoja1
Table S2: List of SNPs with high functional impact identified between the 13 isolates belong to VNIa sub-lineage
	Locus	Gene ID	Variant with High functional impact	SNP position on the chromosome	Change Ref/Alt		Product Description
	CNAG_00064		start_lost	177034	A	C	COPII-coated vesicle protein
	CNAG_01149		stop_lost	1071882	T	C	hypothetical protein
	CNAG_01992		stop_gained	1475392	C	A	hypothetical protein
	CNAG_02176		stop_gained	988631	G	A	hypothetical protein
	CNAG_02176		stop_gained	988733	G	A	hypothetical protein
	CNAG_02176		stop_gained	989610	G	A	hypothetical protein
	CNAG_02176		stop_gained	989616	G	A	hypothetical protein
	CNAG_02176		stop_gained	990777	G	A	hypothetical protein
	CNAG_02551	DAK102	stop_gained	20262	G	A	dihydroxyacetone kinase
	CNAG_02920		start_lost	447274	G	A	hydrolase
	CNAG_02992		stop_lost	262338	T	C	actin cross-linking protein
	CNAG_03193		stop_lost	308383	A	C	hypothetical protein
	CNAG_03570		stop_gained	1301370	A	T	hypothetical protein
	CNAG_03722		start_lost	622964	G	A	RAN protein binding protein
	CNAG_04321		stop_gained	561684	C	A	hypothetical protein
	CNAG_04696		stop_gained	670977	C	T	DNA clamp loader
	CNAG_05331		stop_gained	1077086	C	T	hypothetical protein
	CNAG_05436		stop_lost	308921	T	C	hypothetical protein
	CNAG_06757		start_lost	124964	T	A	hypothetical protein
	CNAG_06863		stop_gained	41616	C	T	hypothetical protein
	CNAG_07689		stop_lost	1298002	C	G	pre-mRNA-splicing factor CWC22
