# Supplementary material for: A Landscape of the Genomic Structure of Cryptococcus neoformans in Colombian Isolates
Source: J Fungi (Basel). 2023 Jan 18;9(2):135. doi: 10.3390/jof9020135 (PMC9959405; doi:10.3390/jof9020135)
Supplement: Supplementary file 1 [file jof-09-00135-s001.zip › Supplemental material/Table S3.xlsx]

## Sheet: Hoja1
Table S3: List of shared SNPs between the 29 isolates analyzed in this study.
Locus	Gene ID	SNP position on the chromosome	Change Ref/Alt	Product Description
CNAG_00056		159461	A/G	hypothetical protein
CNAG_00077		214341	G/A	solute carrier family 26 (sodium-independent sulfate anion transporter)
CNAG_00129		350954	A/G	hypothetical protein
CNAG_00696		1812989	C/T	alpha-mannosidase
CNAG_01158		1050788	A/G	branchpoint-bridging protein
CNAG_01448		288923	T/A	hypothetical protein
CNAG_01680		589126	G/C	3-methylcrotonyl-CoA carboxylase alpha subunit
CNAG_01706		666251	C/A	hypothetical protein
CNAG_02354		532547	A/G	large subunit ribosomal protein L2
CNAG_02393		442589	A/G	hypothetical protein
CNAG_03330		665429	G/C	RecQ-mediated genome instability protein 1
CNAG_03423		916560	C/T	transcriptional activator
CNAG_03433		938673	T/C	endo alpha-1 2C4 polygalactosaminidase precursor
CNAG_03583		1331933	A/G	hypothetical protein
CNAG_03597		38799	T/C	hypothetical protein
CNAG_04078		38896	A/T	oligosaccharyltransferase complex subunit gamma
CNAG_04078		290587	G/A	oligosaccharyltransferase complex subunit gamma
CNAG_04078		1568847	C/T	oligosaccharyltransferase complex subunit gamma
CNAG_04131		86796	A/C	antiviral helicase SKI2
CNAG_04162	PKA2	167913	A/G	AGC/PKA protein kinase
CNAG_04307	URO1	527768	A/G	urate oxidase
CNAG_04875		138723	T/C	hypothetical protein
CNAG_04902		74565	T/C	SEL1 protein
CNAG_05385		163990	A/G	hypothetical protein
CNAG_05516		524064	A/G	hypothetical protein
CNAG_05717		686123	C/T	hypothetical protein
CNAG_05866	PRM1	1078107	T/C	plasma membrane fusion protein PRM1
CNAG_05930		1241765	G/A	hypothetical protein
CNAG_06242	CFT1	714490	A/C	Cryptococcus ferric transporter 1
CNAG_06421		435424	G/C	acetolactate synthase 2C small subunit
CNAG_06456		529185	C/G	hypothetical protein
CNAG_06552	SNF1	96613	T/C	CAMK/CAMKL/AMPK protein kinase
CNAG_07163		743114	T/C	preprotein translocase subunit YidC
CNAG_07428		707141	A/G	hypothetical protein
CNAG_07460		38760	T/C	heat shock transcription factor
CNAG_07550		1175697	G/T	hypothetical protein
